# Supplementary material for: Human C1q Regulates Influenza A Virus Infection and Inflammatory Response via Its Globular Domain
Source: Int J Mol Sci. 2022 Mar 11;23(6):3045. doi: 10.3390/ijms23063045 (PMC8949502; doi:10.3390/ijms23063045)
Supplement: Supplementary file 1 [file ijms-23-03045-s001.zip]

Archive with 1 entries (1 files):
- ijms-1538446-supplementary.pdf
